# Supplementary material for: Spatial and temporal tracking of cardiac exosomes in mouse using a nano-luciferase-CD63 fusion protein
Source: Commun Biol. 2020 Mar 10;3:114. doi: 10.1038/s42003-020-0830-7 (PMC7064570; doi:10.1038/s42003-020-0830-7)
Supplement: Supplementary file 3 — Supplementary Data 1 [file 42003_2020_830_MOESM3_ESM.xlsx]

## Sheet: Fig 2a
NanoLuc mRNA expression level assessed by qPCR
	Expression in the heart				Expression in skeletal muscle			Mixed-effects model (REML)	Matching: Stacked
Genotype and treatment	ID	RQ (fold over expression in TG;Cre-ERT hearts after tamoxifen induction)			ID	RQ (fold over expression in TG;Cre-ERT hearts after tamoxifen induction)		Assume sphericity?	No
Cre-ERT with Tamoxifen	K518	0.00192939			K518	0		Alpha	0.05
	K424	0			K424	0
	K402	0			K402	0		Fixed effects (type III)	P value	P value summary	Statistically significant (P < 0.05)?	F (DFn, DFd)	Geisser-Greenhouse's epsilon
	K348	8.25897e-05			K348	2.65622e-06		Genotype and treatment	<0.0001	****	Yes	F (1.008, 15.62) = 58.83	0.5039
	K351	0.000131848			K351	2.30794e-06		Tissue	<0.0001	****	Yes	F (1, 31) = 63.01
	j565	0.0113994			K416	9.7004e-06		Genotype and treatment x Tissue	<0.0001	****	Yes	F (2, 31) = 58.59
	j567	0.0014599			K419	6.07755e-06
								Random effects	SD	Variance
								Subject	0	0
TG;Cre-ERT	K349	0.0513337			K349	0.00341794		Residual	0.1298	0.01686
	K420	0			K401	9.59658e-05
	j569	0.0439653			K423	9.8335e-05		Was the matching effective?
	J715	0.0404574			K420	8.40462e-05		Chi-square, df
	K401	0.00184922			J715	6.78172e-05		P value
	K423	0.00170593						P value summary
								Is there significant matching (P < 0.05)?	No
TG;Cre-ERT with Tamoxifen	K410	1.08899			K410	0.000102373		Difference between column means
	K413	1.52022			K413	0.00327891		Predicted mean of Skeletal Muscle	0.0007042
	K417	0.610829			K417	0		Predicted mean of Heart	0.3418
	k408	0.874187			K408	0.00143029		Difference between predicted means	-0.3411
	J564	0.766832			K412	0.000409452		SE of difference	0.04297
	J566	1.13895			K415	0.00291948		95% CI of difference	-0.4287 to -0.2534
								Data summary
								Number of columns (Tissue)	2
								Number of rows (Genotype and treatment)	3
								Number of subjects (Subject)	14
								Number of missing values	5

## Sheet: Fig 2b
NanoLuc Relative luciferase acitivity
	Expression in the heart				Expression in skeletal muscle			Mixed-effects model (REML)	Matching: Stacked
Genotype and treatment	ID	Relative Luciferase Activity (RLU)/µg protein			ID	Relative Luciferase Activity (RLU)/µg protein		Assume sphericity?	No
Cre-ERT with Tamoxifen	J562	21.297			K518	8.831		Alpha	0.05
	J717	13.3735			K238	6.934
	J565	2.70563			k402	7.497		Fixed effects (type III)	P value	P value summary	Statistically significant (P < 0.05)?	F (DFn, DFd)	Geisser-Greenhouse's epsilon
	K402	4.604			K035	54.34		Genotype and treatement	<0.0001	****	Yes	F (1.000, 8.000) = 284.2	0.5
					J571	1.79702		Tissue	<0.0001	****	Yes	F (1, 8) = 283.8
					K424	3.58		Row Factor x Column Factor	<0.0001	****	Yes	F (2, 16) = 284.2
								Random effects	SD	Variance
TG;Cre-ERT	K401	462.897			K517	2.00451		Subject	19502	380336589
	K422	137.314			K401	6.429		Residual	722795	522433199886
	K423	6393.04			K420	9.01
	J569	2635.87			K422	5.622		Was the matching effective?
					K423	2.35		Chi-square, df	1.270e-005, 1
					J715	2.90123		P value	0.9972
								P value summary	ns
								Is there significant matching (P < 0.05)?	No
TG;Cre-ERT with Tamoxifen	J563	1.35465e+07			K410	14.5305
	J718	1.37754e+07			K413	3.98012		Difference between column means
	J564	1.60808e+07			K417	5.08898		Predicted mean of Skeletal Muscle	10.61
	J566	1.1084e+07			K408	3.63262		Predicted mean of Heart	4542473
					K415	8.27616		Difference between predicted means	-4542462
					K412	44.1321		SE of difference	269664
								95% CI of difference	-5164308 to -3920616
								Data summary
								Number of columns (Column Factor)	2
								Number of rows (Row Factor)	3
								Number of subjects (Subject)	10
								Number of missing values	0

## Sheet: Fig 2e
NanoLuc Relative luciferase acitivity
	Expression in cardiomyocytes				Expression in cardiac fibroblasts			Mixed-effects model (REML)	Matching: Stacked
Genotype and treatment	ID	RQ (fold over expression in TG;Cre-ERT hearts after tamoxifen induction)			ID	RQ (fold over expression in TG;Cre-ERT hearts after tamoxifen induction)		Assume sphericity?	No
Cre-ERT with Tamoxifen	K602	0.000862914			K046	3.72582e-06		Alpha	0.05
	K603	0.000272455			K047	0.000393031
	K519	0.00139798			K114	0.00010823		Fixed effects (type III)	P value	P value summary	Statistically significant (P < 0.05)?	F (DFn, DFd)	Geisser-Greenhouse's epsilon
					K743	2.62944e-05		Genotype and treatment	<0.0001	****	Yes	F (1.001, 8.004) = 53.44	0.5003
								Cell type	<0.0001	****	Yes	F (1, 16) = 50.78
								Genotype and treatment x Cell type	<0.0001	****	Yes	F (2, 16) = 52.21
TG;Cre-ERT	K416	0.00246161			K601	0.00139798
	K419	0.00736163			K604	0.00102537		Random effects	SD	Variance
	K527	0.0108207			K530	0.00138132		Subject	0	0
	K599	0.0128643						Residual	0.1086	0.01179
								Was the matching effective?
TG;Cre-ERT with Tamoxifen	K411	1.18055			K353	0.0128045		Chi-square, df
	K525	0.730342			K113	0.00294743		P value
	K590	0.844477			J828	0.00667356		P value summary
	K418	1.24463			K352	0.00360899		Is there significant matching (P < 0.05)?	No
								Difference between column means
								Predicted mean of Cardiac Fibroblast	0.002637
								Predicted mean of Cardiomyocytes	0.3356
								Difference between predicted means	-0.3329
								SE of difference	0.04672
								95% CI of difference	-0.4320 to -0.2339
								Data summary
								Number of columns (Cell type)	2
								Number of rows (Genotype and treatment)	3
								Number of subjects (Subject)	8
								Number of missing values	2

## Sheet: Fig 2f
NanoLuc Relative luciferase acitivity
	Expression in cardiomyocytes				Expression in cardiac fibroblasts			Mixed-effects model (REML)	Matching: Stacked
Genotype and treatment	ID	Relative Luciferase Activity (RLU)/µg cell lysate			ID	Relative Luciferase Activity (RLU)/µg cell lysate		Assume sphericity?	No
Cre-ERT with Tamoxifen	K602	77.3558			K047	16.526		Alpha	0.05
	K519	340.881			K114	5.58786
	K603	533.113			K743	8.30738		Fixed effects (type III)	P value	P value summary	Statistically significant (P < 0.05)?	F (DFn, DFd)	Geisser-Greenhouse's epsilon
	K421	29.8054			K046	21.1862		Genotype and treatment	<0.0001	****	Yes	F (1.001, 8.004) = 53.44	0.5003
								Cell type	<0.0001	****	Yes	F (1, 16) = 50.78
								Genotype and treatment x Cell type	<0.0001	****	Yes	F (2, 16) = 52.21
TG;Cre-ERT	K416	16430.4			K601	198.667
	K419	34576.8			K530	0		Random effects	SD	Variance
	K527	12013.3			K604	596.618		Subject	0	0
	K599	20619			K597	34.7316		Residual	0.1086	0.01179
								Was the matching effective?
TG;Cre-ERT with Tamoxifen	K411	13072800			K113	28.7124		Chi-square, df
	K418	3.51827e+07			K352	110.472		P value
	K525	3.17065e+07			K353	13.5854		P value summary
	K596	4.67855e+07			K744	2812.79		Is there significant matching (P < 0.05)?	No
								Difference between column means
								Predicted mean of Cardiac Fibroblast	0.002637
								Predicted mean of Cardiomyocytes	0.3356
								Difference between predicted means	-0.3329
								SE of difference	0.04672
								95% CI of difference	-0.4320 to -0.2339
								Data summary
								Number of columns (Cell type)	2
								Number of rows (Genotype and treatment)	3
								Number of subjects (Subject)	8
								Number of missing values	2
