# Supplementary material for: Spatial and temporal tracking of cardiac exosomes in mouse using a nano-luciferase-CD63 fusion protein
Source: Commun Biol. 2020 Mar 10;3:114. doi: 10.1038/s42003-020-0830-7 (PMC7064570; doi:10.1038/s42003-020-0830-7)
Supplement: Supplementary file 4 — Supplementary Data 2 [file 42003_2020_830_MOESM4_ESM.xlsx]

## Sheet: Fig 4a
NanoLuc Relative luciferase acitivity
	Genotype and treatment	Cre-ERT with Tamoxifen					TG;Cre-ERT					TG;Cre-ERT with Tamoxifen
Cardiomyocyte derived exosome	ID	K602	K603	K519			K419	K527	K599			K411	K525	K596
	Relative Luciferase Activity (RLU)/µg exosome	18.9637	151.042	147.059			278.646	202.14	372.596			483809	740226	240569
Cardiac fibroblast derived exosome	ID	K114	K421	K743			K530	K601	K604			K410	K413	K417
	Relative Luciferase Activity (RLU)/µg exsome	28.8606	35.9375	6.11574			51.3241	126.302	125.786			2027.27	1404.49	2143.66
Two Way ANOVA
Mixed-effects model (REML)	Matching: Stacked
Assume sphericity?	No
Alpha	0.05
Fixed effects (type III)	P value	P value summary	Statistically significant (P < 0.05)?	F (DFn, DFd)	Geisser-Greenhouse's epsilon
genotype and treatment	0.0274	*	Yes	F (1.000, 4.000) = 11.53	0.5
cell type	0.028	*	Yes	F (1, 4) = 11.38
genotype and treatment x cell type	0.0046	**	Yes	F (2, 8) = 11.36
Random effects	SD	Variance
Subject	0.03952	0.001562
Residual	102004	10404827659
Was the matching effective?
Chi-square, df	0.000, 1
P value	>0.9999
P value summary	ns
Is there significant matching (P < 0.05)?	No
Difference between column means
Predicted mean of Cardiac Fibroblast	661.1
Predicted mean of Cardiomyocytes	162864
Difference between predicted means	-162203
SE of difference	48085
95% CI of difference	-295709 to -28697
Data summary
Number of columns (cell type)	2
Number of rows (genotype and treatment)	3
Number of subjects (Subject)	6
Number of missing values	0

## Sheet: Fig 4b
NanoLuc Relative luciferase acitivity
	Plasma exosome
Genotype and treatment	ID	Relative Luciferase Activity (RLU)/µg exosome				Orrdinary one-way ANOVA
Cre-ERT with Tamoxifen	K052	6.52657
	K348	1.01524				ANOVA summary
	K351	1.19065				F	28.15
	K416	8.17947				P value	<0.0001
	K419	2.09065				P value summary	****
	K599	4.88174				Significant diff. among means (P < 0.05)?	Yes
	K404	5.0483				R squared	0.7283
	K405	2.23829
	K521	0.935808				Brown-Forsythe test
	K403	9.04319				F (DFn, DFd)	7.861 (2, 21)
						P value	0.0028
						P value summary	**
TG;Cre-ERT	K349	3.80508				Are SDs significantly different (P < 0.05)?	Yes
	K420	1.07342
	K422	0.720999				Bartlett's test
	K423	2.93803				Bartlett's statistic (corrected)	93.17
	K601	5.82755				P value	<0.0001
						P value summary	****
						Are SDs significantly different (P < 0.05)?	Yes
TG;Cre-ERT with Tamoxifen	K410	892.241
	K412	394.128				ANOVA table	SS	DF	MS	F (DFn, DFd)	P value
	K413	581.004				Treatment (between columns)	1647543	2	823772	F (2, 21) = 28.15	P<0.0001
	K417	371.041				Residual (within columns)	614513	21	29263
	K525	248.028				Total	2262056	23
	K409	1084.54
	K520	517.992				Data summary
	K611	511.762				Number of treatments (columns)	3
	K612	303.363				Number of values (total)	24

## Sheet: Fig 4c
Luciferase tissue distribution: Relative Luciferase Activity (RLU)/µg protein
Genotype and treatment	ID	Tissue
		Brain	Pancrea	Liver	Intestine	WAT	Thyroid	SM	Spleen	BM	Kidney	Lung	Testis	Thymus
TG;Cre-ERT with Tamoxifen	K415	3.72655	7.3657	10.0995	15.6529	4.75926	17.0826	8.27616	7.74002	6.93333	618.561	451.081	307.985	781.35
	K408	0.968343	5.54785	4.46827	5.0162	4.01812	13.5747	3.63262	13.1701	18.213	406.242	360.66	416.629	1452.24
	K413	2.15864	1.2608	11.837	1.92862	19.5849	23.4465	3.98012	18.9539	15.7576	596.819	614.79	595.904	488.56
	K417	3.54082	0.872811	1.79152	1.1382	19.9017	4.31027	5.08898	6.96389	56.5424	163.737	392.881	461.17	998.511
	K412	3.86705	15.308	5.11614	15.576	1.97039	4.49626	44.1321	58.6913	23.3383	198.93	270.545	601.082	970.711
	K968	0.469659	3.99052	5.28671	7.24689	15.6436	3.02369	2.47551	7.73956		375.161		354.648
Ordinary on-way ANOVA
ANOVA summary
F	33.8
P value	<0.0001
P value summary	****
Significant diff. among means (P < 0.05)?	Yes
R squared	0.8674
Brown-Forsythe test
F (DFn, DFd)	5.474 (12, 62)
P value	<0.0001
P value summary	****
Are SDs significantly different (P < 0.05)?	Yes
Bartlett's test
Bartlett's statistic (corrected)	210.1
P value	<0.0001
P value summary	****
Are SDs significantly different (P < 0.05)?	Yes
ANOVA table	SS	DF	MS	F (DFn, DFd)	P value
Treatment (between columns)	5394900	12	449575	F (12, 62) = 33.80	P<0.0001
Residual (within columns)	824611	62	13300
Total	6219511	74
Data summary
Number of treatments (columns)	13
Number of values (total)	75
