# Supplementary material for: Spatial and temporal tracking of cardiac exosomes in mouse using a nano-luciferase-CD63 fusion protein
Source: Commun Biol. 2020 Mar 10;3:114. doi: 10.1038/s42003-020-0830-7 (PMC7064570; doi:10.1038/s42003-020-0830-7)
Supplement: Supplementary file 5 — Supplementary Data 3 [file 42003_2020_830_MOESM5_ESM.xlsx]

## Sheet: Fig 5a
Wild type cardiac fibroblasts treated with cardiomyocyte released exosomes
Relative luciferase activity (RLU)/µg Cardiac Fibroblasts cell protein
WT cardiac exosome treated	Sample#1	3.82099
	Sample#2	36.9417
	Sample#3	2.4
CD63Nanoluc labeled cardiac exosome treated	Sample#1	271.674
	Sample#2	305.902
	Sample#3	287.68
Unpaired t-test
Column B	CD63Nanoluc
vs.	vs.
Column A	WT
Unpaired t test
P value	<0.0001
P value summary	****
Significantly different (P < 0.05)?	Yes
One- or two-tailed P value?	Two-tailed
t, df	t=18.26, df=4
How big is the difference?
Mean of column A	14.39
Mean of column B	288.4
Difference between means (B - A) ± SEM	274.0 ± 15.00
95% confidence interval	232.4 to 315.7
R squared (eta squared)	0.9882
F test to compare variances
F, DFn, Dfd	1.302, 2, 2
P value	0.8686
P value summary	ns
Significantly different (P < 0.05)?	No
Data analyzed
Sample size, column A	3
Sample size, column B	3

## Sheet: Fig 5b
Wild type cardiac fibroblasts treated with cardiomyocyte released exosomes
Relative luciferase activity (RLU)/µg Cardiac Fibroblasts cell protein
TG;Cre-ERT	Sample#1	55.707
	Sample#2	49.9833
	Sample#3	58.528
TG;Cre-ERT with Tamoxifen	Sample#1	2118.62
	Sample#2	2812.79
	Sample#3	1538.66
Unpaired t-test
Column B	TG;Cre-ERT with Tamoxifen
vs.	vs.
Column A	TG;Cre-ERT
Unpaired t test
P value	0.0047
P value summary	**
Significantly different (P < 0.05)?	Yes
One- or two-tailed P value?	Two-tailed
t, df	t=5.707, df=4
How big is the difference?
Mean of column A	54.74
Mean of column B	2157
Difference between means (B - A) ± SEM	2102 ± 368.3
95% confidence interval	1079 to 3125
R squared (eta squared)	0.8906
F test to compare variances
F, DFn, Dfd	21469, 2, 2
P value	<0.0001
P value summary	****
Significantly different (P < 0.05)?	Yes
Data analyzed
Sample size, column A	3
Sample size, column B	3
