# Supplementary material for: Spatial and temporal tracking of cardiac exosomes in mouse using a nano-luciferase-CD63 fusion protein
Source: Commun Biol. 2020 Mar 10;3:114. doi: 10.1038/s42003-020-0830-7 (PMC7064570; doi:10.1038/s42003-020-0830-7)
Supplement: Supplementary file 6 — Supplementary Data 4 [file 42003_2020_830_MOESM6_ESM.xlsx]

## Sheet: Fig s1a
NanoLuc mRNA expression level assessed by qPCR	RQ (fold over expression in TG;Cre-ERT hearts after tamoxifen induction)
		Cre-ERT with Tamoxifen					TG;Cre-ERT					TG;Cre-ERT with Tamoxifen
		K238	K518	K424	K402		K401	K423	K349	K420		K410	K408	K413
	Brain	8.74e-05	0.001446	0	0		0.000515	0	0.000197	0		0	0	0.001761
	Pancreas	0	0	0.008813	0		0	0	0	0		0	0	0.00174
	Liver	0	0.005059	0.006574	0.000943		0.001963	0	0	0		0.000703	0	0.001839
	Intestine	0.005828	0	0.005882	0		3.29e-05	0	0	0		0	0	0.00496
	WAT	0	0.007585	0.013949	0.012495		0.046022	0	0	0		0	0.001445	0.000351
	Thyroid	0	0.000165	0.000123	2.95e-05		6.61e-05	0	0.000405	0.000223		0.000414	0.002319	0.001148
	Spleen	0	0	0.000917	0.001104		7.12e-06	0	0.000171	3.87e-05		0	0.003134	0.016362
	BM	0	0	0	0		0.012198	0	0.00176	0.001941		0	0.002886	0
	Kidney	0.00095	0	0.001047	0.000292		0	0	0	1.72e-05		0	0.000678	0.000446
	Lung	0	3.19e-05	0.010741	0.000381		0.002574	0	0	0.001525		0	0	0.004201
	Testis	0.004629	9.3e-05	0.00031	4.26e-05		0	0	0.006609	0		0.000617	0.003873	0.002498
	Thymus	0.030848	0.001678	0	0.00417		4.89e-05	0	0	8.29e-06		0	0.00213	0.004705
	Two way ANOVA
	Mixed-effects model (REML)	Matching: Stacked
	Assume sphericity?	No
	Alpha	0.05
	Fixed effects (type III)	P value	P value summary	Statistically significant (P < 0.05)?	F (DFn, DFd)	Geisser-Greenhouse's epsilon
	Tissue	0.3164	ns	No	F (1.967, 15.73) = 1.237	0.1788
	Genotype and treatment	0.7023	ns	No	F (2, 8) = 0.3694
	Tissue x Genotype and treatment	0.6782	ns	No	F (22, 88) = 0.8326
	Random effects	SD	Variance
	Subject	0.001103	1.216e-06
	Residual	0.005395	2.911e-05
	Was the matching effective?
	Chi-square, df	0.6781, 1
	P value	0.4103
	P value summary	ns
	Is there significant matching (P < 0.05)?	No
	Data summary
	Number of columns (Genotype and treatment)	3
	Number of rows (Tissue)	12
	Number of subjects (Subject)	11
	Number of missing values	0

## Sheet: Fig s1b
Exosome deposition detected by NanoLuc luciferase acitivity	Relative luciferase activity (RLU)/µg tissue protein
		Cre-ERT with Tamoxifen					TG;Cre-ERT
		K238	K518	K424	K402		K401	K423	K349	K420
	Brain	8.74e-05	0.001446	0	0		0.000515	0	0.000197	0
	Pancreas	0	0	0.008813	0		0	0	0	0
	Liver	0	0.005059	0.006574	0.000943		0.001963	0	0	0
	Intestine	0.005828	0	0.005882	0		3.29e-05	0	0	0
	WAT	0	0.007585	0.013949	0.012495		0.046022	0	0	0
	Thyroid	0	0.000165	0.000123	2.95e-05		6.61e-05	0	0.000405	0.000223
	SM	6.934	3.58	8.831	7.497		11.113	5.622	9.01	6.429
	Spleen	0	0	0.000917	0.001104		7.12e-06	0	0.000171	3.87e-05
	BM	0	0	0	0		0.012198	0	0.00176	0.001941
	Kidney	0.00095	0	0.001047	0.000292		0	0	0	1.72e-05
	Lung	0	3.19e-05	0.010741	0.000381		0.002574	0	0	0.001525
	Testis	0.004629	9.3e-05	0.00031	4.26e-05		0	0	0.006609	0
	Thymus	0.030848	0.001678	0	0.00417		4.89e-05	0	0	8.29e-06
	Two Way ANOVA
	Mixed-effects model (REML)	Matching: Stacked
	Assume sphericity?	No
	Alpha	0.05
	Fixed effects (type III)	P value	P value summary	Statistically significant (P < 0.05)?	F (DFn, DFd)	Geisser-Greenhouse's epsilon
	Tissue	0.0001	***	Yes	F (1.000, 6.001) = 77.36	0.08334
	Genotype and treatment	0.4647	ns	No	F (1, 6) = 0.6093
	Tissue x Genotype and treatment	0.8074	ns	No	F (12, 72) = 0.6328
	Random effects	SD	Variance
	Subject	0.02424	0.0005873
	Residual	0.6578	0.4327
	Was the matching effective?
	Chi-square, df	0.0008516, 1
	P value	0.9767
	P value summary	ns
	Is there significant matching (P < 0.05)?	No
	Difference between column means
	Predicted mean of Cre-ERT with Tamoxifen	0.5186
	Predicted mean of TG;Cre-ERT	0.6202
	Difference between predicted means	-0.1016
	SE of difference	0.1301
	95% CI of difference	-0.4200 to 0.2168
	Data summary
	Number of columns (Genotype and treatment)	2
	Number of rows (Tissue)	13
	Number of subjects (Subject)	8
	Number of missing values	0
