# Supplementary material for: Spatial and temporal tracking of cardiac exosomes in mouse using a nano-luciferase-CD63 fusion protein
Source: Commun Biol. 2020 Mar 10;3:114. doi: 10.1038/s42003-020-0830-7 (PMC7064570; doi:10.1038/s42003-020-0830-7)
Supplement: Supplementary file 7 — Supplementary Data 5 [file 42003_2020_830_MOESM7_ESM.xlsx]

## Sheet: Fig s2a
Nanoluc degradation in blood
	Relative total RLU in blood
Time point	Sample #1	Sample #2	Sample #3	Sample #4	Sample #5	Sample #6	Sample #7	Sample #8	Sample #9	Tail vein injection total
0 hour	10000000	10000000	10000000	10000000	10000000	10000000	10000000	10000000	10000000
3 hours	239989	268398	212149	223827	328653	195613	174853	269027	235440
6 hours	49340	35081.3	45920	33680
12 hours	4437.33	3265.07	4817.92
24 hours	103.82	34.2467	145.527
Ordinary one-way ANOVA
ANOVA summary
F	202236
P value	<0.0001
P value summary	****
Significant diff. among means (P < 0.05)?	Yes
R squared	1
Brown-Forsythe test
F (DFn, DFd)	5.268 (4, 23)
P value	0.0037
P value summary	**
Are SDs significantly different (P < 0.05)?	Yes
Bartlett's test
Bartlett's statistic (corrected)
P value
P value summary
Are SDs significantly different (P < 0.05)?
ANOVA table	SS	DF	MS	F (DFn, DFd)	P value
Treatment (between columns)	596100000000000	4	149000000000000	F (4, 23) = 202236	P<0.0001
Residual (within columns)	16948303787	23	736882773
Total	596100000000000	27
Data summary
Number of treatments (columns)	5
Number of values (total)	28

## Sheet: Fig s2b
Luciferase tissue distribution: Relative Luciferase Activity (RLU)/µg protein
Genotype and treatment	ID	Tissue
		Heart	Kidney	Testis	Spleen	Lung	Liver
12 hours after Nanoluc protein injection	L469	2.19087	0.746908	2.73259	78.6804	173.753	1654
	L757	0.969272	7.70018	14.9279	60.9464	163.729	1144.57
	L765	1.14322	3.30634	0.614931	36.2265	172.752	3083.17
Ordinary on-way ANOVA
ANOVA summary
F	10.93
P value	0.0004
P value summary	***
Significant diff. among means (P < 0.05)?	Yes
R squared	0.82
Brown-Forsythe test
F (DFn, DFd)	2.351 (5, 12)
P value	0.1045
P value summary	ns
Are SDs significantly different (P < 0.05)?	No
Bartlett's test
Bartlett's statistic (corrected)
P value
P value summary
Are SDs significantly different (P < 0.05)?
ANOVA table	SS	DF	MS	F (DFn, DFd)	P value
Treatment (between columns)	9207292	5	1841458	F (5, 12) = 10.93	P=0.0004
Residual (within columns)	2021185	12	168432
Total	11228477	17
Data summary
Number of treatments (columns)	6
Number of values (total)	18

## Sheet: Fig s2c
Percentage free Nanoluc in plasma
ID	Percentage free Nanoluc Luciferase activity in total plasma luciferase acitivity
K409	0.0895738
K588	0.00587402
K417	0.0820875
K418	0.0396485
K410	0.0832016
K611	0.0658802
K522	0.123047
L171	0.00877905
L172	0.127911
Average	0.0695558
SE	0.0139078
