# Supplementary material for: Spatial and temporal tracking of cardiac exosomes in mouse using a nano-luciferase-CD63 fusion protein
Source: Commun Biol. 2020 Mar 10;3:114. doi: 10.1038/s42003-020-0830-7 (PMC7064570; doi:10.1038/s42003-020-0830-7)
Supplement: Supplementary file 8 — Supplementary Data 6 [file 42003_2020_830_MOESM8_ESM.xlsx]

## Sheet: Fig S3a
Heart weight (mg)/Body weight (g)						Ordinary one-way ANOVA
Genotype	Tamoxifen	ID	Heart weight (mg)/Body weight (g)			ANOVA summary
Wild Type	No	K710	5.78007			F	0.5676
		K715	5.9635			P value	0.7242
		K718	6.97183			P value summary	ns
		K237	6.94946			Significant diff. among means (P < 0.05)?	No
		K236	5.50676			R squared	0.06192
						Brown-Forsythe test
TG	No	K051	6.33051			F (DFn, DFd)	1.100 (5, 43)
		K035	6.00748			P value	0.3747
		K238	6.45455			P value summary	ns
		K709	5.12745			Are SDs significantly different (P < 0.05)?	No
		K711	6.16049
		K717	7.025			Bartlett's test
						Bartlett's statistic (corrected)	7.925
						P value	0.1604
Cre-ERT	No	K518	6.70423			P value summary	ns
		K421	6.96053			Are SDs significantly different (P < 0.05)?	No
		K402	6.1204
		K603	6.29843			ANOVA table	SS	DF	MS	F (DFn, DFd)	P value
		K350	6.27907			Treatment (between columns)	0.6592	5	0.1318	F (5, 43) = 0.5676	P=0.7242
		K424	6.34014			Residual (within columns)	9.987	43	0.2323
		K598	6.48			Total	10.65	48
						Data summary
Cre-ERT	Yes	K348	6.37358			Number of treatments (columns)	6
		K351	6.15789			Number of values (total)	49
		K591	6.04124
		K600	5.1264
		K528	6.49568
		K052	6.45376
		K419	5.77133
		K527	5.80576
		K416	6.53506
		K599	5.81852
TG;Cre-ERT	No	K401	6.13946
		K422	6.27018
		K423	6.51906
		K604	5.94333
		K601	6.48693
		K349	6.32986
		K517	6.29434
		K597	5.7637
TG;Cre-ERT	Yes	K410	5.64808
		K412	6.41079
		K417	7.06115
		K415	5.58366
		K408	6.27875
		K413	6.01208
		K414	5.98684
		K522	6.16265
		K595	5.1794
		K411	7.01017
		K418	6.27372
		K525	6.19931
		K596	6.6383

## Sheet: Fig S3b
Heart weight (mg)/Tibia length (mm)						Ordinary one-way ANOVA
Genotype	Tamoxifen	ID	Heart weight (mg)/Tibia length (mm)			ANOVA summary
Wild Type	No	K710	9.89412			F	2.078
		K715	9.07778			P value	0.0863
		K718	11.3143			P value summary	ns
		K237	11			Significant diff. among means (P < 0.05)?	No
		K236	9.31429			R squared	0.191
						Brown-Forsythe test
TG	No	K051	13.1824			F (DFn, DFd)	0.1720 (5, 44)
		K035	13.0216			P value	0.9716
		K238	10.8588			P value summary	ns
		K709	8.71667			Are SDs significantly different (P < 0.05)?	No
		K711	11.7412
		K717	11.5706			Bartlett's test
						Bartlett's statistic (corrected)	3.68
						P value	0.5964
Cre-ERT	No	K518	10.5778			P value summary	ns
		K421	12.8242			Are SDs significantly different (P < 0.05)?	No
		K402	10.7647
		K603	12.6632			ANOVA table	SS	DF	MS	F (DFn, DFd)	P value
		K350	10.8			Treatment (between columns)	16.02	5	3.204	F (5, 44) = 2.078	P=0.0863
		K424	11.297			Residual (within columns)	67.85	44	1.542
		K598	10.4824			Total	83.87	49
						Data summary
Cre-ERT	Yes	K348	9.65143			Number of treatments (columns)	6
		K351	9.63529			Number of values (total)	50
		K591	9.5027
		K600	9.86486
		K528	12.5222
		K052	12.4056
		K419	9.66286
		K527	8.96667
		K416	10.12
		K599	8.97714
TG;Cre-ERT	No	K401	10.3143
		K422	10.5118
		K423	12.35
		K604	9.90556
		K601	10.7297
		K349	10.4171
		K517	9.26667
		K420	14.3333
		K597	10.2
TG;Cre-ERT	Yes	K410	9.26286
		K412	9.36364
		K417	11.5471
		K415	8.69697
		K408	9.74054
		K413	10.4737
		K414	9.83784
		K522	10.7684
		K595	8.90857
		K411	11.8171
		K418	9.82286
		K525	10.6118
		K596	10.6971

## Sheet: Fig S3c
Ejection Fraction (%)						Ordinary one-way ANOVA
Genotype	Tamoxifen	ID	Ejection Fraction (%)			ANOVA summary
Wild Type	No	K715	0.6971			F	1.196
		K236	0.7836			P value	0.3276
		K718	0.7852			P value summary	ns
		K728	0.7868			Significant diff. among means (P < 0.05)?	No
		K237	0.8387			R squared	0.1246
						Brown-Forsythe test
TG	No	K711	0.6004			F (DFn, DFd)	0.5948 (5, 42)
		K035	0.6224			P value	0.704
		K713	0.6359			P value summary	ns
		K717	0.6878			Are SDs significantly different (P < 0.05)?	No
		K714	0.6946
		K716	0.714			Bartlett's test
		K238	0.7541			Bartlett's statistic (corrected)	2.395
		K726	0.8382			P value	0.7922
						P value summary	ns
						Are SDs significantly different (P < 0.05)?	No
Cre-ERT	No	K528	0.5733
		K603	0.696			ANOVA table	SS	DF	MS	F (DFn, DFd)	P value
		K754	0.713			Treatment (between columns)	293.4	5	58.67	F (5, 42) = 1.196	P=0.3276
		K602	0.726			Residual (within columns)	2060	42	49.06
		K424	0.7581			Total	2354	47
		K741	0.767
		K735	0.8005			Data summary
		K751	0.8434			Number of treatments (columns)	6
						Number of values (total)	48
Cre-ERT	Yes	K405	0.6327
		K612	0.676
		K404	0.7308
		K351	0.7669
		K052	0.7676
		K348	0.8312
		K515	0.87
TG;Cre-ERT	No	K734	0.6052
		K601	0.6412
		K604	0.6998
		K422	0.7012
		K742	0.7105
		K420	0.7401
		K752	0.7404
		K423	0.7547
		K753	0.7673
		K750	0.7707
TG;Cre-ERT	Yes	K611	0.6471
		K522	0.6619
		K413	0.6794
		K403	0.6796
		K408	0.6983
		K412	0.7537
		K409	0.776
		K414	0.7859
		K411	0.813
		K513	0.8288
